# Supplementary material for: Pioglitazone restores mitochondrial function but does not spare cortical tissue following mild brain contusion
Source: Brain Commun. 2023 Feb 13;5(2):fcad032. doi: 10.1093/braincomms/fcad032 (PMC9985333; doi:10.1093/braincomms/fcad032)
Supplement: fcad032_Supplementary_Data [file fcad032_supplementary_data.zip]

Archive with 7 entries (7 files):
- Original Submission - Author Response to Reviewers.pdf
- Original submission - Decision Letter.pdf
- Original Submission.pdf
- Revision 1 - Author Response to Reviewers.pdf
- Revision 1 - Decision letter.pdf
- Revision 1.pdf
- Revision 2 - Decision letter.pdf
